# Supplementary material for: 2-Phenylcyclopropylmethylamine (PCPMA) Derivatives as D3R-Selective Ligands for 3D-QSAR, Docking and Molecular Dynamics Simulation Studies
Source: Int J Mol Sci. 2025 Apr 10;26(8):3559. doi: 10.3390/ijms26083559 (PMC12026889; doi:10.3390/ijms26083559)
Supplement: Supplementary file 1 [file ijms-26-03559-s001.zip]

Archive with 1 entries (1 files):
- ijms-3553636-supplementary.pdf
